# Supplementary material for: Multiplexed multicolor antiviral assay amenable for high-throughput research
Source: Nat Commun. 2024 Jan 2;15:42. doi: 10.1038/s41467-023-44339-z (PMC10761739; doi:10.1038/s41467-023-44339-z)
Supplement: Supplementary file 8 — Source Data File [file 41467_2023_44339_MOESM8_ESM.xlsx]

## Sheet: Fig. 1e
			Infection rates (%)				Cell Vialbility (%)							Infection rates (%)				Cell Vialbility (%)							Infection rates (%)				Cell Vialbility (%)
	virus/MOI	DENV-2/mAzurite/0.05 MOI				DENV-2/mAzurite/0.05 MOI						virus/MOI	JEV/eGFP/0.05 MOI				JEV/eGFP/0.05 MOI						virus/MOI	YF17D/mCherry/0.05 MOI				YF17D/mCherry/0.05 MOI
	day postinfection (dpi)	Exp 1	Exp 2	Exp 3	Exp 4	Exp 1	Exp 2	Exp 3	Exp 4			day postinfection (dpi)	Exp 1	Exp 2	Exp 3	Exp 4	Exp 1	Exp 2	Exp 3	Exp 4			day postinfection (dpi)	Exp 1	Exp 2	Exp 3	Exp 4	Exp 1	Exp 2	Exp 3	Exp 4
	1	0.03	0.035	0.09	0.365	100	100	100	100			1	0.84	0.925	0.605	0.74	100	99.1	100	100			1	0.055	0.03	0.035	0.055	99.7	100	100	95.6
	2	0.335	0.385	0.565	1.02	100	100	100	98.8			2	4.41	3.92	3.995	4.39	100	99.2	100	100			2	2.69	1.61	1.975	2.69	99.9	100	100	98.7
	3	1.59	1.595	2.15	3.605	100	100	100	98			3	9.99	9.09	12.25	15.19	100	99.3	100	100			3	11.595	7.535	10.35	15.795	98.7	100	100	99.7
	4	3.98	4.49	3.605	4.4	100	100	100	99.9			4	12.9	13.53	9.12	12.035	100	98.6	97.1	99.4			4	36.88	41.655	26.22	29.46	100	98	100	100
	5	11.19	11.905	14.665	11.245	100	100	99.6	97.7			5	24.95	20.895	33.97	29.91	100	100	100	99.6			5	60.925	60.19	54.985	59.75	100	100	99.7	97.8
	6	18.785	24.165	26.75	16.82	96.1	98.3	99.5	95.1			6	29.75	19.975	28.21	25.14	99.7	99.4	100	99.2			6	80.45	73.595	80.295	75.78	87.7	96.3	93.7	89.8
	7	27.2	30.15	38.695	27.935	93.4	95	95.4	90.5			7	30.525	23.89	33.01	34.575	100	100	100	92.7			7	85.735	79.82	86.01	78.975	84.9	87	80.9	73.8
			Infection rates (%)				Cell Vialbility (%)							Infection rates (%)				Cell Vialbility (%)							Infection rates (%)				Cell Vialbility (%)
	virus/MOI	DENV-2/mAzurite/0.1 MOI				DENV-2/mAzurite/0.1 MOI						virus/MOI	JEV/eGFP/0.1 MOI				JEV/eGFP/0.1 MOI						virus/MOI	YF17D/mCherry/0.1 MOI				YF17D/mCherry/0.1 MOI
	day postinfection (dpi)	Exp 1	Exp 2	Exp 3	Exp 4	Exp 1	Exp 2	Exp 3	Exp 4			day postinfection (dpi)	Exp 1	Exp 2	Exp 3	Exp 4	Exp 1	Exp 2	Exp 3	Exp 4			day postinfection (dpi)	Exp 1	Exp 2	Exp 3	Exp 4	Exp 1	Exp 2	Exp 3	Exp 4
	1	0.255	0.22	0.145	0.075	100	100	100	98			1	1.02	1.355	1.21	1.25	100	100	100	100			1	0.1	0.075	0.015	0.06	100	100	96	91.7
	2	1.08	0.83	0.99	1.3	100	100	100	96.5			2	5.525	5.555	5.555	7.99	100	100	100	100			2	4.74	3.575	3.62	5.485	100	100	98	94
	3	3.67	2.55	4.395	5.655	99.6	100	100	96			3	11.11	12.215	14.04	22.355	100	100	100	100			3	18.185	14.4	16.68	25.62	100	100	99.3	95.9
	4	8.73	10.395	6.295	6.85	99.7	99.8	99.9	100			4	19.06	15.255	19.125	15.91	96.7	100	100	100			4	56.47	51.645	38.06	42.92	97.2	99.3	99.5	98.9
	5	16.395	19.765	21.5	16.98	99.5	100	96.7	95.4			5	28.3	20.02	37.53	39.43	100	100	100	100			5	68.3	67.39	63.58	67.71	99.9	98.7	96.7	93
	6	38.015	30.62	39.005	25.32	90.5	98.3	96.8	93.9			6	26.82	22.48	28.275	34.76	100	100	100	100			6	84.02	79.91	83.88	75.11	85.9	94.2	91.5	85.1
	7	49.24	38.005	53.885	40.765	87.8	93.8	88.9	84.2			7	30.435	29.61	35.765	43.625	99.8	100	100	91.4			7	85.895	84.455	86.65	78.155	86.3	83.6	77.4	69.6
			Infection rates (%)				Cell Vialbility (%)							Infection rates (%)				Cell Vialbility (%)							Infection rates (%)				Cell Vialbility (%)
	virus/MOI	DENV-2/mAzurite/0.2 MOI				DENV-2/mAzurite/0.2 MOI						virus/MOI	JEV/eGFP/0.2 MOI				JEV/eGFP/0.2 MOI						virus/MOI	YF17D/mCherry/0.2 MOI				YF17D/mCherry/0.2 MOI
	day postinfection (dpi)	Exp 1	Exp 2	Exp 3	Exp 4	Exp 1	Exp 2	Exp 3	Exp 4			day postinfection (dpi)	Exp 1	Exp 2	Exp 3	Exp 4	Exp 1	Exp 2	Exp 3	Exp 4			day postinfection (dpi)	Exp 1	Exp 2	Exp 3	Exp 4	Exp 1	Exp 2	Exp 3	Exp 4
	1	0.29	0.065	0.12	0.25	100	99.9	100	100			1	2.335	2.42	2.455	3.045	100	100	100	100			1	0.19	0.1	0.065	0.12	100	100	98.6	94.7
	2	1.885	1.155	1.87	2.49	100	99.6	100	98.7			2	10.175	10.71	11.545	12.355	100	100	100	100			2	9.63	5.92	6.23	11.59	100	100	98.9	97.1
	3	6.865	4.145	7.74	11.4	99.8	99.4	99.9	96.7			3	19.56	20.01	23.45	22.355	100	100	100	100			3	31.095	19.845	24.9	41.01	99.6	100	99.2	96.7
	4	18.05	16.63	12.4	10.475	96.8	99.2	99.3	98.9			4	22.13	24.13	26.31	24.755	99.9	100	100	100			4	64.53	63.515	52.755	49.09	97.5	97.2	96.2	97.6
	5	27.43	30.34	28.62	31.33	98.3	97.9	95.4	93.3			5	33.44	31.065	44.97	46.955	100	100	100	98.5			5	73.315	72.075	75.125	77.075	97.7	97.5	92.4	91.9
	6	50.005	38.79	51.805	40.37	88.3	92.5	92	88.8			6	38.385	31.11	37.93	33.825	100	100	100	97.2			6	84.555	83.175	84.995	82.295	82.3	92.4	88.9	82.4
	7	54.22	42.705	65.005	56.96	83.2	90	82.8	76.4			7	41.705	38.415	48.6	42.81	99.4	100	100	86.5			7	86.83	85.23	88.27	81.775	81.1	81.6	76.1	66.8
			Infection rates (%)				Cell Vialbility (%)							Infection rates (%)				Cell Vialbility (%)							Infection rates (%)				Cell Vialbility (%)
	virus/MOI	DENV-2/mAzurite/0.5 MOI				DENV-2/mAzurite/0.5 MOI						virus/MOI	JEV/eGFP/0.5 MOI				JEV/eGFP/0.5 MOI						virus/MOI	YF17D/mCherry/0.5 MOI				YF17D/mCherry/0.5 MOI
	day postinfection (dpi)	Exp 1	Exp 2	Exp 3	Exp 4	Exp 1	Exp 2	Exp 3	Exp 4			day postinfection (dpi)	Exp 1	Exp 2	Exp 3	Exp 4	Exp 1	Exp 2	Exp 3	Exp 4			day postinfection (dpi)	Exp 1	Exp 2	Exp 3	Exp 4	Exp 1	Exp 2	Exp 3	Exp 4
	1	0.4	0.26	0.395	0.65	100	100	100	95.6			1	5.7	4.67	6.735	7.175	100	100	99.2	100			1	0.79	0.305	0.32	0.245	100	96.6	100	96
	2	4.835	3.21	5.94	7.35	100	100	99.6	98			2	16.84	15.625	22.95	23.525	100	100	98.8	100			2	23.515	14.875	19.675	21.085	99.9	98.7	98.8	99.3
	3	15	11.665	19.925	26.26	97.8	99.7	95.6	92.8			3	23.1	25.565	35.115	36.82	99.7	100	97	99			3	51.815	40.63	47.575	56.875	97.5	95.6	96.5	93.4
	4	35.39	37.945	26.94	30.115	93.8	90.2	96.1	91.5			4	27.865	32.64	30.545	43.26	98.9	96.6	99.7	95.6			4	74.085	75.075	66.765	68.155	91	92.1	91.5	89.7
	5	53.705	53.32	52.015	51.465	91.2	86.1	88	81.3			5	40.735	42.1	53.38	54.42	98.5	93.5	98.5	95.5			5	82.465	80.82	82.47	79.45	89.9	86	86.1	84
	6	74.595	60.555	71.155	57.465	81.7	90.7	81.6	79.1			6	48.375	38.705	49.265	40.925	97.5	99.9	93.6	90.5			6	85.14	81.37	87.245	84.38	76.4	86.8	80	75.1
	7	65.475	61.655	76.26	66.49	73.5	81.1	72.2	68.2			7	45.7	42.62	55.795	52.455	93.4	95.4	87.6	80			7	85.62	81.48	86.37	79.405	72.9	74.5	67.5	62.2

## Sheet: Fig. 1g
EXP 1	0.05 MOI	0.05 MOI	0.05 MOI	Total infection rate (%)			EXP 2	0.05 MOI	0.05 MOI	0.05 MOI	Total infection rate (%)			EXP 3	0.05 MOI	0.05 MOI	0.05 MOI	Total infection rate (%)
	relative infection rates (%)							relative infection rates (%)							relative infection rates (%)
day postinfection (dpi)	DENV-2/mAzurite	JEV/eGFP	YF17D/mCherry				day postinfection (dpi)	DENV-2/mAzurite	JEV/eGFP	YF17D/mCherry				day postinfection (dpi)	DENV-2/mAzurite	JEV/eGFP	YF17D/mCherry
1	14.0169	82.9164	3.06669	1.05			1	29.9948	66.5485	3.45669	0.84			1	5.0105	93.0706	1.91892	1.06833
2	9.15516	51.5679	39.277	5.47167			2	14.4959	52.9889	32.5152	3.94167			2	6.15044	65.9074	27.9421	7
3	9.81271	37.7315	52.4558	15.8467			3	13.7571	37.9773	48.2657	11.01			3	8.45219	56.9564	34.5914	18.2117
4	7.78744	17.6008	74.6117	37.16			4	10.9797	18.3779	70.6424	28.9367			4	6.92303	31.7672	61.3098	38.8233
5	5.30391	9.98733	84.7088	68.4267			5	8.05969	10.0689	81.8714	60.6667			5	6.70775	20.2892	73.003	54.2583
6	3.82439	7.57999	88.5956	80.8317			6	6.47688	8.25987	85.2632	77.7833			6	3.4917	13.6157	82.8926	62.6233
7	2.23274	7.28846	90.4788	81.4117			7	4.2763	9.22471	86.499	78.1533			7	6.18054	17.7912	76.0282	62.596
EXP 1	0.1 MOI	0.1 MOI	0.1 MOI	Total infection rate (%)			EXP 2	0.1 MOI	0.1 MOI	0.1 MOI	Total infection rate (%)			EXP 3	0.1 MOI	0.1 MOI	0.1 MOI	Total infection rate (%)
	relative infection rates (%)							relative infection rates (%)							relative infection rates (%)
day postinfection (dpi)	DENV-2/mAzurite	JEV/eGFP	YF17D/mCherry				day postinfection (dpi)	DENV-2/mAzurite	JEV/eGFP	YF17D/mCherry				day postinfection (dpi)	DENV-2/mAzurite	JEV/eGFP	YF17D/mCherry
1	6.56775	89.6657	3.76654	0.926667			1	18.8039	76.2369	4.95917	0.943333			1	8.04226	89.3491	2.60862	1.83833
2	9.25216	48.6386	42.1092	8.185			2	11.3794	52.1418	36.4789	6.915			2	7.36834	64.0723	28.5593	10.7117
3	12.8338	31.3952	55.7709	21.8283			3	13.8411	35.7468	50.4121	17.9683			3	10.0222	52.3943	37.5834	24.9967
4	11.2012	15.4154	73.3834	44.3083			4	12.2016	19.7154	68.083	38.4517			4	8.50582	33.1735	58.3207	47.215
5	8.39419	8.72529	82.8805	72.5667			5	9.02307	11.6961	79.2808	67.1867			5	8.56309	21.1467	70.2902	58.42
6	6.13257	6.75872	87.1087	83.2467			6	7.05173	9.22276	83.7255	80.8817			6	5.19178	14.0093	80.7989	62.84
7	3.87894	5.88135	90.2397	82.78			7	4.76372	9.49474	85.7415	79.5767			7	8.73918	20.4227	70.8381	62.22
EXP 1	0.2 MOI	0.2 MOI	0.2 MOI	Total infection rate (%)			EXP 2	0.2 MOI	0.2 MOI	0.2 MOI	Total infection rate (%)			EXP 3	0.2 MOI	0.2 MOI	0.2 MOI	Total infection rate (%)
	relative infection rates (%)							relative infection rates (%)							relative infection rates (%)
day postinfection (dpi)	DENV-2/mAzurite	JEV/eGFP	YF17D/mCherry				day postinfection (dpi)	DENV-2/mAzurite	JEV/eGFP	YF17D/mCherry				day postinfection (dpi)	DENV-2/mAzurite	JEV/eGFP	YF17D/mCherry
1	2.41825	95.1542	2.42757	1.49333			1	8.93696	84.9512	6.11188	1.72667			1	5.19622	92.207	2.59682	2.91667
2	9.40742	43.1174	47.4752	12.99			2	9.23146	51.6279	39.1406	12.4533			2	7.67166	60.4566	31.8717	16.325
3	13.2707	25.8541	60.8752	30.9767			3	12.1558	34.6465	53.1977	27.2633			3	10.8547	47.4186	41.7268	33.6933
4	12.4393	13.7898	73.7709	52.9267			4	11.6482	20.7864	67.5654	46.9667			4	8.40614	29.7982	61.7957	55.1567
5	9.66465	8.27738	82.058	75.9617			5	9.17538	12.7702	78.0544	71.16			5	9.47832	17.9859	72.5357	64.1867
6	7.35968	6.34711	86.2932	83.77			6	6.97947	10.0692	82.9513	80.9983			6	5.65894	12.6336	81.7075	65.78
7	4.56094	5.83387	89.6052	81.9517			7	4.36171	10.1493	85.489	79.2283			7	9.21548	19.2758	71.5088	64.41
EXP 1	0.5 MOI	0.5 MOI	0.5 MOI	Total infection rate (%)			EXP 2	0.5 MOI	0.5 MOI	0.5 MOI	Total infection rate (%)			EXP 3	0.5 MOI	0.5 MOI	0.5 MOI	Total infection rate (%)
	relative infection rates (%)							relative infection rates (%)							relative infection rates (%)
day postinfection (dpi)	DENV-2/mAzurite	JEV/eGFP	YF17D/mCherry				day postinfection (dpi)	DENV-2/mAzurite	JEV/eGFP	YF17D/mCherry				day postinfection (dpi)	DENV-2/mAzurite	JEV/eGFP	YF17D/mCherry
1	3.91365	92.6564	3.42998	4.19833			1	6.82278	86.6031	6.57416	3.055			1	7.17792	90.5523	2.2698	6.11833
2	11.5231	39.2151	49.2618	25.7767			2	10.9511	46.8799	42.169	22.205			2	10.1682	53.7196	36.1122	26.2633
3	14.587	22.4269	62.9861	48.6433			3	13.8423	29.9478	56.2099	42.1933			3	13.0311	37.4242	49.5447	45.1233
4	13.6099	11.8871	74.503	66.3367			4	13.5802	18.5181	67.9017	60.3017			4	10.9177	24.3432	64.7391	65.5683
5	11.6089	7.28625	81.1049	81.945			5	11.3492	11.5839	77.0669	77.93			5	11.6305	15.6419	72.7276	71.2817
6	8.75025	5.91005	85.3397	86.39			6	8.67579	9.62848	81.6957	83.6833			6	6.63361	8.90489	84.4615	67.9317
7	4.96314	5.50781	89.5291	83.3267			7	5.44211	11.6843	82.8736	79.7467			7	11.6959	19.0703	69.2339	69.464

## Sheet: Fig. 2a
EXP 1	Ratio 1 (R1)			Total infection rate (%)			EXP 2	Ratio 1 (R1)			Total infection rate (%)			EXP 3	Ratio 1 (R1)			Total infection rate (%)
	relative infection rates (%)							relative infection rates (%)							relative infection rates (%)
day postinfection (dpi)	DENV-2/mAzurite	JEV/eGFP	YF17D/mCherry				day postinfection (dpi)	DENV-2/mAzurite	JEV/eGFP	YF17D/mCherry				day postinfection (dpi)	DENV-2/mAzurite	JEV/eGFP	YF17D/mCherry
1	5.51544	94.1482	0.336396	1.85167			1	7.13527	90.3316	2.53315	1.90167			1	6.81841	93.0295	0.15204	2.76833
2	9.69039	71.3803	18.9293	8.95333			2	7.20491	79.4478	13.3473	8.91			2	7.25712	83.3479	9.39502	12.0917
3	12.8034	55.4404	31.7562	22.72			3	11.4715	66.6526	21.8759	19.0767			3	9.99734	75.9154	14.0873	24.5833
4	13.3522	34.1069	52.5409	39.7767			4	14.9291	47.1097	37.9611	32.2267			4	11.1589	61.1948	27.6463	37.7667
5	11.0681	20.6556	68.2763	63.2217			5	14.6597	31.3093	54.031	53.37			5	14.8204	43.6661	41.5134	43.4217
6	8.83534	15.9756	75.1891	76.59			6	11.9221	25.5969	62.4809	69.225			6	9.99051	32.3927	57.6168	48.0417
7	6.26569	14.0053	79.729	77.6967			7	8.47814	24.1193	67.4026	70.6783			7	18.0139	30.5186	51.4675	50.305
EXP 1	Ratio 2 (R2)			Total infection rate (%)			EXP 2	Ratio 2 (R2)			Total infection rate (%)			EXP 3	Ratio 2 (R2)			Total infection rate (%)
	relative infection rates (%)							relative infection rates (%)							relative infection rates (%)
day postinfection (dpi)	DENV-2/mAzurite	JEV/eGFP	YF17D/mCherry				day postinfection (dpi)	DENV-2/mAzurite	JEV/eGFP	YF17D/mCherry				day postinfection (dpi)	DENV-2/mAzurite	JEV/eGFP	YF17D/mCherry
1	3.30973	95.6155	1.07481	0.891667			1	14.9079	81.7268	3.36535	1.72667			1	5.65219	93.5513	0.796528	2.92667
2	15.0219	68.4269	16.5513	7.395			2	13.6636	71.7897	14.5467	9.45833			2	10.9063	79.5458	9.54794	12.0583
3	23.7072	49.3228	26.97	19.3183			3	19.3627	58.2402	22.3971	20.6883			3	16.1663	69.6208	14.213	26.625
4	26.0957	29.945	43.9593	36.425			4	22.836	39.7423	37.4217	35.6867			4	18.0492	53.9746	27.9762	41.6217
5	22.3757	18.5961	59.0282	60.755			5	20.2653	25.4829	54.2517	58.6117			5	22.4671	38.4509	39.082	49.7767
6	18.4087	14.4399	67.1515	73.8467			6	16.3829	21.256	62.3611	75.5833			6	16.3665	27.6351	55.9984	51.64
7	12.3912	13.365	74.2438	73.8483			7	12.0107	19.8193	68.17	76.785			7	21.7252	32.0656	46.2092	56.0933
EXP 1	Ratio 3 (R3)			Total infection rate (%)			EXP 2	Ratio 3 (R3)			Total infection rate (%)			EXP 3	Ratio 3 (R3)			Total infection rate (%)
	relative infection rates (%)							relative infection rates (%)							relative infection rates (%)
day postinfection (dpi)	DENV-2/mAzurite	JEV/eGFP	YF17D/mCherry				day postinfection (dpi)	DENV-2/mAzurite	JEV/eGFP	YF17D/mCherry				day postinfection (dpi)	DENV-2/mAzurite	JEV/eGFP	YF17D/mCherry
1	1.45231	97.8572	0.690479	3.51833			1	5.09996	93.8541	1.04591	2.88			1	4.55374	94.3464	1.09984	7.97167
2	7.06937	76.7712	16.1594	17.5133			2	5.95717	80.6848	13.3581	16.7917			2	6.75582	84.4547	8.78952	23.9633
3	13.0602	59.1245	27.8152	30.105			3	10.8168	63.8986	25.2846	26.0983			3	10.033	75.4454	14.5215	38.4233
4	16.2355	42.0478	41.7168	43.8533			4	13.8276	49.8707	36.3017	39.7867			4	11.229	63.9652	24.8058	51.7417
5	15.1338	29.9568	54.9094	61.735			5	13.5322	36.6297	49.8381	57.3617			5	14.4272	50.8953	34.6775	54.285
6	12.5789	25.0133	62.4079	74.0833			6	11.3604	31.5886	57.0509	70.545			6	11.7525	38.0451	50.2025	51.4617
7	9.39168	22.966	67.6423	74.3133			7	8.49199	29.2838	62.2242	71.1117			7	17.0243	42.398	40.5777	53.6075
EXP 1	Ratio 4 (R4)			Total infection rate (%)			EXP 2	Ratio 4 (R4)			Total infection rate (%)			EXP 3	Ratio 4 (R4)			Total infection rate (%)
	relative infection rates (%)							relative infection rates (%)							relative infection rates (%)
day postinfection (dpi)	DENV-2/mAzurite	JEV/eGFP	YF17D/mCherry				day postinfection (dpi)	DENV-2/mAzurite	JEV/eGFP	YF17D/mCherry				day postinfection (dpi)	DENV-2/mAzurite	JEV/eGFP	YF17D/mCherry
1	7.96286	89.8874	2.14973	3.01333			1	7.26456	91.1227	1.61277	2.78833			1	5.15387	94.1895	0.65659	5.85167
2	22.7688	60.6419	16.5893	13.915			2	17.7717	70.0247	12.2036	15.5567			2	14.3972	76.4839	9.11889	20.77
3	32.5151	41.3716	26.1133	29.7583			3	30.8905	50.1305	18.979	28.7917			3	22.8628	63.123	14.0142	36.695
4	37.0777	25.3094	37.613	46.6317			4	37.862	36.049	26.089	46.2817			4	26.1266	51.1519	22.7215	51.5333
5	34.2964	16.1892	49.5144	65.53			5	37.4561	26.3558	36.1881	64.025			5	33.7449	36.2576	29.9975	55.3883
6	27.8536	14.3636	57.7828	75.8267			6	33.0013	23.6295	43.3692	74.075			6	27.2591	28.1038	44.6371	50.7967
7	19.5696	14.2597	66.1707	69.2867			7	24.0253	26.9292	49.0455	68.095			7	27.8303	37.5778	34.5919	52.948
EXP 1	Ratio 5 (R5)			Total infection rate (%)			EXP 2	Ratio 5 (R5)			Total infection rate (%)			EXP 3	Ratio 5 (R5)			Total infection rate (%)
	relative infection rates (%)							relative infection rates (%)							relative infection rates (%)
day postinfection (dpi)	DENV-2/mAzurite	JEV/eGFP	YF17D/mCherry				day postinfection (dpi)	DENV-2/mAzurite	JEV/eGFP	YF17D/mCherry				day postinfection (dpi)	DENV-2/mAzurite	JEV/eGFP	YF17D/mCherry
1	3.5037	94.2507	2.24559	2.48333			1	8.04782	89.8674	2.08477	2.55833			1	10.3954	88.5575	1.04714	5.19667
2	16.1667	54.4766	29.3567	15.1967			2	17.0034	57.1955	25.8011	16.5083			2	13.7897	69.6467	16.5636	21.5617
3	24.5186	34.8533	40.6281	31.7317			3	24.6933	37.8761	37.4305	32.6			3	20.9073	54.0022	25.0905	37.8017
4	26.7794	18.7881	54.4324	50.5533			4	27.1063	25.133	47.7607	50.1233			4	20.8844	41.6815	37.434	54.3067
5	22.987	11.5457	65.4672	71.7233			5	24.8125	17.7257	57.4618	68.2017			5	24.393	29.3586	46.2484	59.5617
6	17.554	10.2188	72.2272	80.855			6	19.9556	16.5116	63.5328	76.4783			6	17.6696	20.7439	61.5865	54.29
7	11.6704	9.96818	78.3614	76.3117			7	13.3209	19.3119	67.3672	70.2483			7	21.2242	32.285	46.4908	56.395

## Sheet: Fig. 2b
	3 days postinfection (3 dpi)	Z' factor	DENV-2/mAzurite							JEV/eGFP							YF17D/mCherry
			EXP 1	EXP 2	EXP 3	EXP 4	EXP 5	EXP 6		EXP 1	EXP 2	EXP 3	EXP 4	EXP 5	EXP 6		EXP 1	EXP 2	EXP 3	EXP 4	EXP 5	EXP 6
		Ratio 1 (R1)	0.336875	0.738226	-0.0505916	-0.106981	0.628767	-0.0237755		0.606647	0.569637	0.769982	0.527922	0.781238	0.863318		0.644414	0.269013	0.402585	0.334557	0.304292	0.347279
		Ratio 2 (R2)	0.6103	0.736662	0.877786	0.102299	0.810294	0.415557		0.6421	0.244468	0.855798	0.567713	0.756318	0.61559		-0.310528	-0.227458	0.600564	0.601549	0.838655	0.729099
		Ratio 3 (R3)	0.63301	0.635321	0.712026	0.655906	0.578892	0.648129		0.772579	0.734802	0.388659	0.173342	0.547149	0.544866		0.752585	0.808469	0.412799	0.517623	0.696881	0.729154
		Ratio 4 (R4)	0.546702	0.691741	0.559424	0.680515	0.681962	0.811574		0.65654	0.266595	0.487628	0.804167	0.951589	0.476661		0.499093	0.829712	0.547419	0.864244	0.654229	0.614061
		Ratio 5 (R5)	0.660204	0.806773	0.552901	0.661346	0.526032	0.7064		0.772178	0.672173	0.685119	0.687807	0.845281	0.866668		0.751539	0.720383	0.558232	0.890452	0.508888	0.860546
	4 days postinfection (4 dpi)	Z' factor	DENV-2/mAzurite							JEV/eGFP							YF17D/mCherry
			EXP 1	EXP 2	EXP 3	EXP 4	EXP 5	EXP 6		EXP 1	EXP 2	EXP 3	EXP 4	EXP 5	EXP 6		EXP 1	EXP 2	EXP 3	EXP 4	EXP 5	EXP 6
		Ratio 1 (R1)	0.59798	0.67065	0.50333	0.49587	0.459982	0.25019		0.566496	0.609626	0.77706	0.377407	0.811096	0.581305		0.787235	0.694558	0.644701	0.530863	0.577726	0.55871
		Ratio 2 (R2)	0.427343	0.818841	0.611119	0.314015	0.796973	0.61857		0.756329	0.508242	0.751937	0.635595	0.712795	0.552749		-0.00580809	0.159844	0.857028	0.82566	0.939921	0.886391
		Ratio 3 (R3)	0.782053	0.756726	0.743787	0.694768	0.738784	0.765954		0.800941	0.787304	0.76318	0.705847	0.452145	0.458548		0.548736	0.652693	0.548711	0.615234	0.884664	0.88892
		Ratio 4 (R4)	0.572223	0.670887	0.592142	0.77372	0.693853	0.809147		0.410371	0.250329	0.450615	0.853187	0.788073	0.458565		0.581208	0.805699	0.829982	0.871751	0.710678	0.711509
		Ratio 5 (R5)	0.396553	0.643178	0.723545	0.879488	0.563893	0.483768		0.71789	0.212319	0.614382	0.821357	0.67899	0.666317		0.740467	0.741342	0.710103	0.736504	0.636745	0.727176

## Sheet: Fig. 3a
	EXP 1	Anti-DENV-2 Ab																	EXP 1	Anti-JEV Ab																	EXP 1	Anti-YFV Ab
		Dilution																		Dilution																		Dilution
		0.025	0.0125	0.00625	0.003125	0.0015625	0.00078125	0.000390625	0.000195313	9.76563e-05	4.88281e-05	2.44141e-05	1.2207e-05	6.10352e-06	3.05176e-06	1.52588e-06				0.025	0.0125	0.00625	0.003125	0.0015625	0.00078125	0.000390625	0.000195313	9.76563e-05	4.88281e-05	2.44141e-05	1.2207e-05	6.10352e-06	3.05176e-06	1.52588e-06				0.0125	0.00625	0.003125	0.0015625	0.00078125	0.000390625	0.000195313	9.76563e-05	4.88281e-05	2.44141e-05	1.2207e-05	6.10352e-06
	DENV-2/mAzurite (%)	4.68575	3.49277	18.5918	13.8834	27.8449	46.5244	66.4373	89.1018	95.2039	102.304	104.426	103.983	94.0312	88.1635	115.213			DENV-2/mAzurite (%)	40.1766	76.1405	110.899	112.215	100.261	89.2518	108.709	103.779	103.012	80.6414	99.5653	100.931	97.4343	101.358	99.9188			DENV-2/mAzurite (%)	115.227	122.731	128.012	141.967	130.851	141.235	133.901	124.709	111.752	102.684	88.6323	112.05
	JEV/eGFP (%)	88.8192	103.118	105.369	126.23	120.266	126.766	117.783	102.532	115.04	115.968	111.65	106.935	109.217	122.018	103.793			JEV/eGFP (%)	1.99071	2.01015	6.1774	6.2085	6.29534	10.7513	33.0998	57.3323	84.206	102.082	105.256	102.106	123.911	119.211	114.324			JEV/eGFP (%)	196.451	166.629	205.76	198.433	179.705	170.782	156.552	151.062	109.992	183.059	91.5497	107.492
	YF17D/mCherry (%)	71.0393	86.5225	102.41	118.476	116.495	96.4572	120.871	103.25	102.07	94.4178	98.4494	91.8094	102.976	93.3503	105.56			YF17D/mCherry (%)	155.296	192.437	178.601	154.717	154.217	138.187	151.534	124.053	99.5485	99.4155	90.4524	86.5379	89.1984	76.1234	99.4589			YF17D/mCherry (%)	0.369879	0.0445345	0	0	3.35923	10.2538	17.9714	43.3635	63.6833	95.8316	103.071	92.025
	EXP 2	Anti-DENV-2 Ab																	EXP 2	Anti-JEV Ab																	EXP 2	Anti-YFV Ab
		Dilution																		Dilution																		Dilution
		0.025	0.0125	0.00625	0.003125	0.0015625	0.00078125	0.000390625	0.000195313	9.76563e-05	4.88281e-05	2.44141e-05	1.2207e-05	6.10352e-06	3.05176e-06	1.52588e-06				0.025	0.0125	0.00625	0.003125	0.0015625	0.00078125	0.000390625	0.000195313	9.76563e-05	4.88281e-05	2.44141e-05	1.2207e-05	6.10352e-06	3.05176e-06	1.52588e-06				0.0125	0.00625	0.003125	0.0015625	0.00078125	0.000390625	0.000195313	9.76563e-05	4.88281e-05	2.44141e-05	1.2207e-05	6.10352e-06
	DENV-2/mAzurite (%)	1.9314	3.25015	6.80217	14.176	41.2019	49.6446	61.6802	91.3188	92.4794	79.3977	107.79	110.836	102.796	117.345	99.8136			DENV-2/mAzurite (%)	45.0886	62.484	90.4719	90.4718	88.8475	96.0952	84.0756	111.008	101.128	102.48	104.649	109.92	88.8467	88.6564	91.9574			DENV-2/mAzurite (%)	111.643	127.003	112.991	144.847	127.425	137.846	135.616	120.733	109.825	102.29	111.364	106.062
	JEV/eGFP (%)	110.476	99.04	111.605	116.567	80.7623	103.467	72.3907	97.3912	89.0318	95.0461	112.399	95.3532	114.919	102.322	100.25			JEV/eGFP (%)	1.3672	1.03954	2.148	3.56177	5.22063	11.0753	34.7816	54.4918	73.4621	88.782	99.6701	120.188	112.647	111.129	120.049			JEV/eGFP (%)	132.713	181.667	183.27	190.775	161.679	150.64	111.916	188.134	125.861	143.166	148.483	141.309
	YF17D/mCherry (%)	73.1642	97.6329	89.1489	82.5305	102.647	97.8717	103.859	85.8379	86.9101	97.7877	100.767	93.3351	101.708	92.8468	115.713			YF17D/mCherry (%)	150.821	160.279	158.05	163.435	148.262	162.487	138.902	132.499	102.821	92.4305	93.5587	94.0695	87.9901	91.6622	91.7298			YF17D/mCherry (%)	0	0	0	0.321983	5.18497	2.25274	24.1375	47.4898	79.7222	96.7162	84.9289	124.535
	EXP 3	Anti-DENV-2 Ab																	EXP 3	Anti-JEV Ab																	EXP 3	Anti-YFV Ab
		Dilution																		Dilution																		Dilution
		0.025	0.0125	0.00625	0.003125	0.0015625	0.00078125	0.000390625	0.000195313	9.76563e-05	4.88281e-05	2.44141e-05	1.2207e-05	6.10352e-06	3.05176e-06	1.52588e-06				0.025	0.0125	0.00625	0.003125	0.0015625	0.00078125	0.000390625	0.000195313	9.76563e-05	4.88281e-05	2.44141e-05	1.2207e-05	6.10352e-06	3.05176e-06	1.52588e-06				0.0125	0.00625	0.003125	0.0015625	0.00078125	0.000390625	0.000195313	9.76563e-05	4.88281e-05	2.44141e-05	1.2207e-05	6.10352e-06
	DENV-2/mAzurite (%)	1.76091	7.6932	8.42579	18.4275	30.8147	49.3764	56.4947	93.8537	93.0256	96.226	100.986	107.584	109.017	103.975	94.8631			DENV-2/mAzurite (%)	67.6045	79.3168	62.7271	95.8775	82.4163	97.4768	100.71	91.8952	124.777	101.484	109.47	115.236	109.682	94.5084	108.271			DENV-2/mAzurite (%)	98.8805	115.34	133.188	136.491	130.026	146.719	135.418	112.931	112.448	111.061	100.112	103.69
	JEV/eGFP (%)	110.368	118.092	127.721	121.179	113.482	120.185	116.061	116.254	124.8	114.925	99.9642	112.36	92.8456	96.7117	83.0734			JEV/eGFP (%)	6.5785	1.52586	1.7679	3.26832	5.24713	11.3556	26.6832	54.8977	55.8525	89.7888	103.607	108.13	121.915	90.4211	118.116			JEV/eGFP (%)	181.754	186.406	156.924	221.069	194.04	149.699	149.834	159.798	152.015	159.711	183.79	102.408
	YF17D/mCherry (%)	76.7788	97.7947	80.1742	92.2921	90.628	100.135	103.138	107.764	99.5737	96.8183	94.7952	105.62	104.047	113.853	117.57			YF17D/mCherry (%)	143.202	141.224	168.917	149.082	186.188	169.68	144.088	141.274	98.4774	89.9606	95.8007	89.5855	104.227	96.1112	89.0347			YF17D/mCherry (%)	8.41013	0.0474149	0.845367	0.977978	1.47438	8.63717	20.1528	51.8183	86.6759	75.9278	99.4236	113.558
[truncated: 1 more columns]

## Sheet: Fig. 3b
Relative Ratio	EXP 1	Anti-DENV-2 Ab					EXP 1	Anti-JEV Ab					EXP 1	Anti-YFV Ab
pie chart (out of total infected cells)		Virus Control	0.000390625	0.0125				Virus Control	0.000390625	0.0125				Virus Control	9.76563e-05	0.0125
	DENV-2/mAzurite (%)	20.1796	12.4868	0.949885			DENV-2/mAzurite (%)	18.4339	21.7597	14.9841			DENV-2/mAzurite (%)	44.2741	56.2222	58.3287
	JEV/eGFP (%)	33.1838	36.3791	46.0858			JEV/eGFP (%)	32.9812	10.6584	0.63639			JEV/eGFP (%)	17.4813	28.4373	41.5243
	YF17D/mCherry (%)	46.6366	51.1342	52.9643			YF17D/mCherry (%)	48.5848	67.5819	84.3795			YF17D/mCherry (%)	38.2446	15.3405	0.146924
	EXP 2	Anti-DENV-2 Ab					EXP 2	Anti-JEV Ab					EXP 2	Anti-YFV Ab
		Virus Control	0.000390625	0.0125				Virus Control	0.000390625	0.0125				Virus Control	9.76563e-05	0.0125
	DENV-2/mAzurite (%)	19.8918	14.8836	0.842515			DENV-2/mAzurite (%)	21.0608	18.7036	14.8322			DENV-2/mAzurite (%)	47.5017	51.0378	66.8285
	JEV/eGFP (%)	33.5707	28.7062	42.1905			JEV/eGFP (%)	34.1705	12.4476	0.396969			JEV/eGFP (%)	17.8474	33.2089	33.1715
	YF17D/mCherry (%)	46.5375	56.4103	56.9669			YF17D/mCherry (%)	44.7687	68.8488	84.7708			YF17D/mCherry (%)	34.6509	15.7533	0
	EXP 3	Anti-DENV-2 Ab					EXP 3	Anti-JEV Ab					EXP 3	Anti-YFV Ab
		Virus Control	0.000390625	0.0125				Virus Control	0.000390625	0.0125				Virus Control	9.76563e-05	0.0125
	DENV-2/mAzurite (%)	21.2034	11.7851	1.82353			DENV-2/mAzurite (%)	22.5295	21.6731	20.0077			DENV-2/mAzurite (%)	44.3926	51.258	54.5176
	JEV/eGFP (%)	33.8164	39.7871	46			JEV/eGFP (%)	32.5927	9.23773	0.619195			JEV/eGFP (%)	21.3247	30.286	41.8438
	YF17D/mCherry (%)	44.9802	48.4278	52.1765			YF17D/mCherry (%)	44.8777	69.0891	79.3731			YF17D/mCherry (%)	34.2826	18.456	3.63859

## Sheet: Fig. 3d
	EXP 1	IFN-α										EXP 1	NITD008										EXP 1	JNJ-A07
		(IU/mL)											(µM)											(nM)
		3000	1000	333.333	111.111	37.037	12.3457	4.11523	1.37174				10	5	2.5	1.25	0.625	0.3125	0.15625	0.078125				2.87868	0.959558	0.319853	0.106618	0.0355392	0.0118464	0.0039488	0.00131627
	DENV-2/mAzurite (%)	5.05126	8.28878	8.69904	22.9028	46.8433	101.799	128.466	124.359			DENV-2/mAzurite (%)	1.51498	15.7492	46.1063	87.0395	94.2939	93.3639	78.7962	92.449			DENV-2/mAzurite (%)	0.26668	1.5253	30.9924	72.3748	82.9475	95.6852	97.059	94.0427
	JEV/eGFP (%)	1.06674	2.27277	1.65311	1.36169	3.59702	5.91442	23.5219	62.5435			JEV/eGFP (%)	1.89957	1.46233	15.3882	33.2322	55.1669	78.636	89.8377	74.5097			JEV/eGFP (%)	96.2369	109.815	104.741	97.154	102.741	100.437	86.702	100.162
	YF17D/mCherry (%)	0.031466	0	0.190173	0.228467	1.18687	4.97367	19.9139	57.9748			YF17D/mCherry (%)	0.264817	0	4.55909	17.6863	46.253	59.7693	71.3615	75.9288			YF17D/mCherry (%)	114.326	111.132	103.035	98.3675	94.1651	86.3141	98.1625	96.8537
	EXP 2	IFN-α										EXP 2	NITD008										EXP 2	JNJ-A07
		(IU/mL)											(µM)											(nM)
		3000	1000	333.333	111.111	37.037	12.3457	4.11523	1.37174				10	5	2.5	1.25	0.625	0.3125	0.15625	0.078125				2.87868	0.959558	0.319853	0.106618	0.0355392	0.0118464	0.0039488	0.00131627
	DENV-2/mAzurite (%)	4.88216	10.734	9.00309	27.3343	51.2	103.126	127.855	123.503			DENV-2/mAzurite (%)	0.644859	19.1877	42.9438	69.5751	80.8994	74.7303	81.0619	84.2232			DENV-2/mAzurite (%)	0.167778	0.492369	27.9872	65.9656	84.7755	89.4946	90.082	93.4217
	JEV/eGFP (%)	0.87949	1.07907	1.03071	1.21596	1.32289	5.46531	21.3836	59.1818			JEV/eGFP (%)	0.503358	1.68043	21.9508	52.1569	79.5515	90.5746	100.142	114.524			JEV/eGFP (%)	125.892	126.042	120.893	116.728	117.096	117.211	117.822	112.116
	YF17D/mCherry (%)	0	0.0591174	0	0.592162	2.05934	9.03603	28.6284	64.4335			YF17D/mCherry (%)	0	0.241482	7.439	25.4398	58.5175	87.6719	87.9276	94.9879			YF17D/mCherry (%)	113.334	102.18	106.26	102.589	107.088	98.2321	100.968	95.2524
	EXP 3	IFN-α										EXP 3	NITD008										EXP 3	JNJ-A07
		(IU/mL)											(µM)											(nM)
		3000	1000	333.333	111.111	37.037	12.3457	4.11523	1.37174				10	5	2.5	1.25	0.625	0.3125	0.15625	0.078125				2.87868	0.959558	0.319853	0.106618	0.0355392	0.0118464	0.0039488	0.00131627
	DENV-2/mAzurite (%)	7.64789	9.27558	12.0943	24.2773	61.5226	104.589	116.733	114.835			DENV-2/mAzurite (%)	0.301943	32.6992	62.7987	87.3539	94.0835	111.264	108.606	96.7841			DENV-2/mAzurite (%)	0.185182	0.755332	19.0533	67.0852	93.0744	99.1004	103.082	96.403
	JEV/eGFP (%)	0.809966	0.813644	0.789604	0.82606	1.3797	4.14256	22.2083	52.1817			JEV/eGFP (%)	0.531576	3.33878	25.1553	55.2771	81.1258	94.8797	102.713	100.595			JEV/eGFP (%)	111.454	116.916	112.094	111.81	114.435	112.104	113.136	109.087
	YF17D/mCherry (%)	0.0472034	0.0471032	0.073568	0.507753	2.48906	8.41736	27.5224	59.6448			YF17D/mCherry (%)	0	0.239262	8.12039	34.7953	67.6945	89.1333	96.1078	103.078			YF17D/mCherry (%)	107.623	108.24	107.681	112.387	109.842	110.922	111.264	101.446

## Sheet: Fig. 3e
Relative Ratio	EXP 1	IFN-α (IU/mL)					EXP 1	NITD008 (µM)					EXP 1	JNJ-A07 (nM)
pie chart (out of total infected cells)		Virus Control	4	37				Virus Control	1.3	5				Virus Control	0.3	1
	DENV-2/mAzurite (%)	12.2487	46.1614	77.9006			DENV-2/mAzurite (%)	38.7483	69.2561	94.0035			DENV-2/mAzurite (%)	34.4447	13.5572	0.719951
	JEV/eGFP (%)	24.3227	16.7837	11.8785			JEV/eGFP (%)	26.621	18.1665	5.99655			JEV/eGFP (%)	30.606	40.7112	46.0567
	YF17D/mCherry (%)	63.4286	37.0549	10.221			YF17D/mCherry (%)	34.6307	12.5773	0			YF17D/mCherry (%)	34.9493	45.7316	53.2234
	EXP 2	IFN-α (IU/mL)					EXP 2	NITD008 (µM)					EXP 2	JNJ-A07 (nM)
		Virus Control	4	37				Virus Control	1.3	5				Virus Control	0.3	1
	DENV-2/mAzurite (%)	10.3116	37.3421	78.0397			DENV-2/mAzurite (%)	35.9751	50.0928	91.753			DENV-2/mAzurite (%)	11.1979	2.13754	0.0843704
	JEV/eGFP (%)	49.0637	29.7165	9.59406			JEV/eGFP (%)	32.3731	33.7921	7.23103			JEV/eGFP (%)	46.6439	52.382	54.3978
	YF17D/mCherry (%)	40.6247	32.9415	12.3663			YF17D/mCherry (%)	31.6518	16.115	1.01596			YF17D/mCherry (%)	42.1581	45.4804	45.5178
	EXP 3	IFN-α (IU/mL)					EXP 3	NITD008 (µM)					EXP 3	JNJ-A07 (nM)
		Virus Control	4	37				Virus Control	1.3	5				Virus Control	0.3	1
	DENV-2/mAzurite (%)	11.1979	37.3121	80.2743			DENV-2/mAzurite (%)	11.1979	19.5019	65.6426			DENV-2/mAzurite (%)	12.2487	3.42013	0.712421
	JEV/eGFP (%)	46.6439	29.5684	7.49867			JEV/eGFP (%)	46.6439	51.2525	32.5491			JEV/eGFP (%)	24.3227	29.3363	28.293
	YF17D/mCherry (%)	42.1581	33.1196	12.227			YF17D/mCherry (%)	42.1581	29.2455	1.80828			YF17D/mCherry (%)	63.4286	67.2435	70.9946

## Sheet: Fig. 4
V-NIR cells	Panel 4b (Pie Chart)	(%)		Panel 4c	Cell Vialbility (%)
	non-infected cells	35.83		uninfected cell control (CC)	100
	DENV-2/mAzurite	11.51		virus infected (VI)	103
	PIV1/eGFP	30.02
	CHIKV/mCherry (%)	22.64
V-NIR cells	Panel 4e (Pie Chart)	(%)		Panel 4f	Cell Vialbility (%)
	non-infected cells	58.32		uninfected cell control (CC)	100
	DENV-2/mAzurite	2		virus infected (VI)	97
	PIV1/eGFP	3.82
	BUNV/mCherry (%)	35.86
A549 cells	Panel 4h (Pie Chart)	(%)		Panel 4i	Cell Vialbility (%)
	non-infected cells	80.23		uninfected cell control (CC)	100
	DENV-2/mAzurite	5.41		virus infected (VI)	51
	JEV/eGFP	9.22
	YF17D/mCherry (%)	5.14

## Sheet: Fig. 6a-6c
		The figure 6b as shown when setting the criteria for survival rate as 90 and virus threshold as 50
	Panel 6a-6c	Reference Plate 1	7DMA										Reference Plate 2	7DMA										Reference Plate 3	7DMA										Reference Plate 4	7DMA										Reference Plate 5	7DMA
			(μM)											(μM)											(μM)											(μM)											(μM)
			100	33.3333	11.1111	3.7037	1.23457	0.411523	0.137174	0.0457247				100	33.3333	11.1111	3.7037	1.23457	0.411523	0.137174	0.0457247				100	33.3333	11.1111	3.7037	1.23457	0.411523	0.137174	0.0457247				100	33.3333	11.1111	3.7037	1.23457	0.411523	0.137174	0.0457247				100	33.3333	11.1111
		YF17D/mCherry (%)	0.576004	2.19714	35.752	62.928	95.7701	88.8618	80.3803	89.6254			YF17D/mCherry (%)	0	2.87572	32.991	49.5842	82.4021	113.792	75.4882	83.2004			YF17D/mCherry (%)	0	0.589669	21.576	54.4562	82.4306	74.7982	68.7535	80.3518			YF17D/mCherry (%)	0	2.37602	26.0753	66.3066	79.6528	89.6114	86.8865	90.1673			YF17D/mCherry (%)	0	2.74448	30.5712
		JEV/eGFP (%)	1.50366	8.12547	65.854	112.397	108.242	125.944	130.859	123.132			JEV/eGFP (%)	1.59848	10.3635	54.7996	68.0365	80.557	86.3268	95.0551	84.3297			JEV/eGFP (%)	0.260702	3.83242	54.1988	83.1793	92.6547	97.1696	103.267	84.566			JEV/eGFP (%)	0.189501	3.49401	61.5078	88.1252	94.3678	100.348	98.3541	102.002			JEV/eGFP (%)	2.33706	7.9516	59.3392
		DENV-2/mAzurite (%)	0.768582	25.9143	77.6185	91.9309	85.6478	88.191	76.6727	89.0981			DENV-2/mAzurite (%)	1.70032	46.2458	75.5002	105.912	106.188	95.7865	101.486	96.3737			DENV-2/mAzurite (%)	0	32.3347	87.8042	110.144	98.7357	89.6997	98.7291	98.1803			DENV-2/mAzurite (%)	0	18.8763	72.2097	89.3071	104.468	99.486	98.1753	91.8385			DENV-2/mAzurite (%)	0.0497543	55.7312	137.791
		Cell Viability (%)	113.092	123.252	115.073	108.379	102.564	102.128	103.148	99.9823			Cell Viability (%)	136.151	129.177	111.909	95.4566	98.6667	98.5862	99.2906	99.7031			Cell Viability (%)	102.696	97.3979	98.0859	93.1293	90.4176	87.1584	93.983	93.3553			Cell Viability (%)	137.139	120.407	116.068	107.591	100.912	104.302	99.3748	102.24			Cell Viability (%)	134.926	119.757	112.246
		Reference Plate 1	BDAA										Reference Plate 2	BDAA										Reference Plate 3	BDAA										Reference Plate 4	BDAA										Reference Plate 5	BDAA
			(μM)											(μM)											(μM)											(μM)											(μM)
			50	16.6667	5.55556	1.85185	0.617284	0.205761	0.0685871	0.0228624				50	16.6667	5.55556	1.85185	0.617284	0.205761	0.0685871	0.0228624				50	16.6667	5.55556	1.85185	0.617284	0.205761	0.0685871	0.0228624				50	16.6667	5.55556	1.85185	0.617284	0.205761	0.0685871	0.0228624				50	16.6667	5.55556
		YF17D/mCherry (%)	0	0	0	0	1.10109	44.064	123.318	120.732			YF17D/mCherry (%)	0	0	0	0	0.663909	36.8925	87.8112	101.161			YF17D/mCherry (%)	0	0	0	0	0.428319	34.4473	76.9135	88.7262			YF17D/mCherry (%)	0	0	0	0	3.31409	58.6765	102.178	115.204			YF17D/mCherry (%)	0	0	0.436521
		JEV/eGFP (%)	151.39	126.136	121.185	132.101	145.996	142.928	122.381	128.187			JEV/eGFP (%)	136.235	83.9485	110.735	106.824	93.4948	100.397	113.409	98.4763			JEV/eGFP (%)	97.7939	117.892	92.0244	108.045	103.009	101.614	98.114	110.839			JEV/eGFP (%)	103.738	112.937	108.19	115.817	100.484	102.298	113.715	108.238			JEV/eGFP (%)	86.4567	63.3272	89.1418
		DENV-2/mAzurite (%)	131.404	146.553	128.959	117.065	114.095	106.905	96.1545	98.6477			DENV-2/mAzurite (%)	120.506	122.313	111.844	118.081	120.283	107.537	99.2319	100.293			DENV-2/mAzurite (%)	172.068	114.411	129.526	132.613	128.172	115.641	101.446	93.6152			DENV-2/mAzurite (%)	124.172	117.926	107.238	105.937	109.179	94.032	95.5898	100.748			DENV-2/mAzurite (%)	143.523	153.335	136.895
		Cell Viability (%)	106.165	106.097	103.869	105.556	108.093	110.679	105.193	107.421			Cell Viability (%)	121.665	105.54	104.896	105.187	98.4151	101.65	105.57	102.289			Cell Viability (%)	92.9385	92.2957	89.5438	94.5455	94.3295	95.7608	93.3553	98.6332			Cell Viability (%)	114.879	113.791	106.415	110.683	99.2404	100.144	108.746	107.045			Cell Viability (%)	106.721	96.0545	99.0492
		Reference Plate 1	JNJ-A07										Reference Plate 2	JNJ-A07										Reference Plate 3	JNJ-A07										Reference Plate 4	JNJ-A07										Reference Plate 5	JNJ-A07
			(μM)											(μM)											(μM)											(μM)											(μM)
			0.5	0.166667	0.0555556	0.0185185	0.00617284	0.00205761	0.000685871	0.000228624				0.5	0.166667	0.0555556	0.0185185	0.00617284	0.00205761	0.000685871	0.000228624				0.5	0.166667	0.0555556	0.0185185	0.00617284	0.00205761	0.000685871	0.000228624				0.5	0.166667	0.0555556	0.0185185	0.00617284	0.00205761	0.000685871	0.000228624				0.5	0.166667	0.0555556
		YF17D/mCherry (%)	228.005	260.743	304.524	219.836	194.126	242.783	272.25	192.505			YF17D/mCherry (%)	240.243	341.142	340.789	343.989	375.769	388.726	351.415	219.215			YF17D/mCherry (%)	162.44	225.584	180.864	158.205	164.378	170.159	166.036	133.779			YF17D/mCherry (%)	126.694	170.542	162.021	188.481	153.201	135.167	175.225	139.81			YF17D/mCherry (%)	114.461	236.919	210.089
		JEV/eGFP (%)	152.801	154.594	147.263	167.458	180.028	155.52	163.569	136.336			JEV/eGFP (%)	173.838	135.043	146.929	157.715	153.352	126.385	141.215	127.27			JEV/eGFP (%)	140.604	97.6824	108.271	128.979	131.541	123.347	131.471	112.509			JEV/eGFP (%)	129.728	133.568	127.689	128.8	128.502	132.446	126.769	114.382			JEV/eGFP (%)	156.276	134.504	148.668
		DENV-2/mAzurite (%)	0	0	0.143345	0.150343	0.572305	0.448644	0.847369	32.6833			DENV-2/mAzurite (%)	0	0	0.895927	0	0.0656835	0	2.84972	58.9103			DENV-2/mAzurite (%)	0	1.15991	0	1.4343	3.81597	0	3.12001	45.8463			DENV-2/mAzurite (%)	0.484737	0	0	0.0612025	0.708455	0	3.93027	54.3428			DENV-2/mAzurite (%)	0	0	0.302634
		Cell Viability (%)	116.427	121.169	112.492	117.983	122.488	117.36	117.35	109.766			Cell Viability (%)	127.552	122.148	119.567	120.976	118.34	112.086	115.376	111.899			Cell Viability (%)	110.113	102.977	103.519	105.192	107.281	109.681	111.976	108.009			Cell Viability (%)	125.889	118.639	114.648	111.263	117.085	117.786	111.641	107.852			Cell Viability (%)	122.857	114.477	117.242
		Reference Plate 1	ST-148										Reference Plate 2	ST-148										Reference Plate 3	ST-148										Reference Plate 4	ST-148										Reference Plate 5	ST-148
			(μM)											(μM)											(μM)											(μM)											(μM)
			50	16.6667	5.55556	1.85185	0.617284	0.205761	0.0685871	0.0228624				50	16.6667	5.55556	1.85185	0.617284	0.205761	0.0685871	0.0228624				50	16.6667	5.55556	1.85185	0.617284	0.205761	0.0685871	0.0228624				50	16.6667	5.55556	1.85185	0.617284	0.205761	0.0685871	0.0228624				50	16.6667	5.55556
		YF17D/mCherry (%)	0	0.861602	122.714	103.253	155.614	156.809	140.814	145.749			YF17D/mCherry (%)	0.133478	0.54186	100.757	140.041	228.882	109.207	108.265	101.997			YF17D/mCherry (%)	0	0	75.1359	75.1344	112.736	134.346	103.074	105.447			YF17D/mCherry (%)	0	0.570961	21.1888	114.468	132.849	103.168	132.82	117.028			YF17D/mCherry (%)	0.0442746	0	44.4831
		JEV/eGFP (%)	2.40915	13.9778	45.467	109.92	145.716	104.155	101.358	112.383			JEV/eGFP (%)	1.599	5.70944	60.9902	126.399	122.231	94.6287	95.3915	97.723			JEV/eGFP (%)	1.95482	8.01093	27.1662	84.3211	111.019	99.0578	106.923	103.908			JEV/eGFP (%)	1.95935	7.32832	12.136	85.3828	104.411	97.8303	90.6172	90.8973			JEV/eGFP (%)	2.63055	5.52957	41.4184
		DENV-2/mAzurite (%)	1.10828	1.51859	32.331	39.4093	39.2682	76.6896	91.2479	93.1318			DENV-2/mAzurite (%)	3.04426	1.3264	65.082	37.7627	47.7212	91.5487	102.201	106.451			DENV-2/mAzurite (%)	2.08465	0.446742	62.315	40.1797	38.8036	83.8179	80.4584	96.2451			DENV-2/mAzurite (%)	2.28833	0.785181	35.1943	45.9632	57.5804	97.2258	105.389	101.502			DENV-2/mAzurite (%)	1.23408	0.809673	78.6834
		Cell Viability (%)	4.43743	7.57456	61.3844	82.9141	105.295	99.4216	99.2717	102.506			Cell Viability (%)	7.91447	4.43774	79.361	88.1862	102.782	100.176	100.619	101.61			Cell Viability (%)	2.56112	4.11788	56.9724	70.7472	96.3985	101.134	103.444	106.04			Cell Viability (%)	3.75118	4.82235	31.089	79.8838	95.8589	97.6525	94.8003	93.9056			Cell Viability (%)	6.27886	4.22251	58.4113
		Reference Plate 1	NITD008										Reference Plate 2	NITD008										Reference Plate 3	NITD008										Reference Plate 4	NITD008										Reference Plate 5	NITD008
			(μM)											(μM)											(μM)											(μM)											(μM)
			50	16.6667	5.55556	1.85185	0.617284	0.205761	0.0685871	0.0228624				50	16.6667	5.55556	1.85185	0.617284	0.205761	0.0685871	0.0228624				50	16.6667	5.55556	1.85185	0.617284	0.205761	0.0685871	0.0228624				50	16.6667	5.55556	1.85185	0.617284	0.205761	0.0685871	0.0228624				50	16.6667	5.55556
		YF17D/mCherry (%)	0	0	5.16536	40.505	106.729	99.2255	123.75	119.615			YF17D/mCherry (%)	0	0	7.35487	50.8388	78.0406	114.005	93.5915	113.868			YF17D/mCherry (%)	0	0	2.07048	31.5243	90.3536	92.3128	98.9373	100.71			YF17D/mCherry (%)	0	0	2.84445	42.5668	80.9102	92.9741	97.7557	128.613			YF17D/mCherry (%)	0	0	6.75363
		JEV/eGFP (%)	1.57702	0.602071	35.6934	77.3855	121.294	103.091	105.857	113.082			JEV/eGFP (%)	0.0636844	0.827257	37.6335	77.1065	103.291	80.2338	87.97	94.7047			JEV/eGFP (%)	0	0.138618	22.1778	67.5705	89.8751	101.695	108.321	107.45			JEV/eGFP (%)	0.346113	2.42117	26.2984	71.9163	91.7716	92.3252	100.643	91.6728			JEV/eGFP (%)	0.593524	1.69558	31.1266
		DENV-2/mAzurite (%)	0	0.512907	56.8616	76.475	86.9881	106.88	97.4824	94.9965			DENV-2/mAzurite (%)	0	11.2274	77.0361	117.915	113.829	108.249	103.245	99.9019			DENV-2/mAzurite (%)	0	0.258971	60.9887	111.818	108.072	106.376	113.442	104.738			DENV-2/mAzurite (%)	0	0.481907	61.7177	101.737	119.705	110.763	94.6295	120.203			DENV-2/mAzurite (%)	0	9.37428	93.9253
		Cell Viability (%)	113.865	120.753	119.313	108.2	114.092	104.367	104.13	105			Cell Viability (%)	130.184	130.083	122.501	104.523	106.425	97.6855	99.7384	100.413			Cell Viability (%)	96.7802	109.209	93.2699	105.905	103.519	103.961	105.488	105.729			Cell Viability (%)	125.238	125.154	117.118	107.033	107.465	96.762	98.9253	96.3923			Cell Viability (%)	126.52	120.481	116.094
[truncated: 5 more columns]

[truncated: 5 more sheets: Fig. 6d-6f, Suppl Fig. 2, Suppl Fig. 3, Suppl Fig. 4a, Suppl Fig. 4b]
